# Supplementary material for: Human Papillomavirus (HPV) Vaccine Coverage and Confidence in Italy: A Nationwide Cross-Sectional Study, the OBVIOUS Project
Source: Vaccines (Basel). 2024 Feb 12;12(2):187. doi: 10.3390/vaccines12020187 (PMC10891781; doi:10.3390/vaccines12020187)
Supplement: Supplementary file 1 [file vaccines-12-00187-s001.zip]

Archive with 1 entries (1 files):
- vaccines-2852994-supplementary.pdf
